# Supplementary material for: Exploring the Efficacy of Combining Radiofrequency Thermal Ablation or Microwave Ablation with Vertebroplasty for Pain Control and Disease Management in Metastatic Bone Disease—A Systematic Review
Source: Curr Oncol. 2024 Sep 13;31(9):5422–38. doi: 10.3390/curroncol31090401 (PMC11430811; doi:10.3390/curroncol31090401)
Supplement: Supplementary file 1 [file curroncol-31-00401-s001.zip]

Archive with 1 entries (1 files):
- curroncol-3134796-supplementary.pdf
